# Supplementary material for: Hyperbranched Polyelectrolyte Copolymers as Novel Candidate Delivery Systems for Bio-Relevant Compounds
Source: Materials (Basel). 2023 Jan 24;16(3):1045. doi: 10.3390/ma16031045 (PMC9921860; doi:10.3390/ma16031045)
Supplement: Supplementary file 1 [file materials-16-01045-s001.zip]

Archive with 1 entries (1 files):
- materials-2160281-supplementary.pdf
